# Supplementary material for: Epidemiological review of confirmed Lassa fever cases during 2016–2018, in Plateau State, North Central Nigeria
Source: PLOS Glob Public Health. 2022 Jun 24;2(6):e0000290. doi: 10.1371/journal.pgph.0000290 (PMC10021590; doi:10.1371/journal.pgph.0000290)
Supplement: S1 Data — (XLSX) [file pgph.0000290.s001.xlsx]

## Sheet: Sheet1
	LGA	settlement	1=Pos 2=Neg 3=indeter 4=Pending	outcome	age	sex	month	year
1	Mangu	2	1	2	31	2	1	16
2	Jos North	1	1	1	33	2	1	16
3	Jos South	2	1	2	46	1	1	16		Key
4	Bokkos	1	1	2	25	1	1	16
5	Jos North	1	1	2	45	2	1	16		Settlement	urban =1
6	Bassa	2	1	2	40	2	1	16			rural=2
7	Shendam	1	1	2	31	1	2	16
8	Wase	2	1	2	30	1	2	16		Sex	Male=1
9	Langtang North	2	1	1	35	1	2	16			Female =2
10	Langtang North	2	1	1	40	2	2	16
11	Shendam	2	1	2	30	1	2	16		Month	Jan=1
12	Jos North	1	1	1	22	2	2	16			Feb=2
13	Jos North	1	1	1	19	1	8	16
14	Riyom	2	1	1	35	2	8	16			Dec=12
15	Jos South	1	1	1	52	2	12	16
16	Kanam	2	1	2	14	1	12	16		Outcome 1=Alive 2=Dead
17	Langtang South	2	1	2	28	2	12	16
18	Bassa	2	1	2	40	2	12	16
19	Langtang North	1	1	1	40	1	1	17
20	Jos North	1	1	2	5	2	1	17
21	Jos North	1	1	2	50	1	2	17
22	Barkin Ladi	2	1	1	18	1	2	17
23	Jos South	2	1	2	29	1	3	17
24	Langtang North	2	1	2	16	2	6	17
25	Langtang North	2	1	1	15	2	6	17
26	Langtang North	2	1	1	16	1	6	17
27	Mikang	2	1	1	15	1	7	17
28	Langtang North	2	1	1	13		7	17
29	Mikang	2	1	1	47	2	7	17
30	Bokkos	2	1	1	25	2	6	17
31	Jos North	1	1	1	5	1	7	17
32	Jos North	1	1	1	10	1	9	17
33	Langtang North	2	1	2	73	1	9	17
34	Langtang North	2	1	2	37	1	1	18
35	Mangu	2	1	2	14	1	1	18
36	Langtang South	2	1	2	35	1	1	18
37	Langtang South	2	1	2	15	2	2	18
38	Jos North	1	1	1	13	2	2	18
39	Langtang North	2	1	2	48	1	3	18
40	Jos North	1	1	2	47	2	3	18
41	Langtang North	2	1	2	19	1	3	18
42	Jos North	1	1	1	26	2	3	18
43	Bokkos	2	1	2	35	2	6	18
44	Quaanpan	2	1	2	46	1	6	18
